# Supplementary material for: Peg–hole disassembly using active compliance
Source: R Soc Open Sci. 2019 Aug 21;6(8):190476. doi: 10.1098/rsos.190476 (PMC6731726; doi:10.1098/rsos.190476)
Supplement: Experimental data [file rsos190476supp1.xlsx]

## Sheet: Original data
Force Z (N) Lc=60mm	Force Z (N) Lc=30mm	Force Z (N) Lc=0mm
1.22528	6.29513	0.0588533
1.34896	6.37541	0.0978608
1.57198	6.16389	0.0273301
1.43999	6.25442	0.00751492
1.4297	6.28503	0.108651
1.44992	6.26531	0.208869
1.40045	6.23457	0.147355
1.50103	6.28517	0.208475
1.44034	6.17323	0.22838
1.43954	6.25482	0.308918
1.57079	6.17392	0.238459
1.51042	6.17286	0.340014
1.48151	6.23522	0.188332
1.42942	6.17302	0.3199
1.48992	6.12234	0.320222
1.47996	6.1126	0.309121
1.47965	6.25388	0.421408
1.40964	6.12328	0.390568
1.52094	6.20286	0.350567
1.54123	6.28404	0.412793
1.46	6.1223	0.320873
1.46915	6.13258	0.279465
1.61176	6.15366	0.279557
1.43892	6.13247	0.411886
1.48036	6.15274	0.300716
1.45979	6.05181	0.35172
1.50059	6.11192	0.392252
1.52131	6.03167	0.323812
1.5713	5.99221	0.343763
1.42942	6.02151	0.445972
1.54088	6.13298	0.363662
1.60088	5.92112	0.434713
1.50234	5.93187	0.273865
1.59197	6.04234	0.274592
1.48153	5.96175	0.284653
1.55073	5.7909	0.273854
1.52174	5.8904	0.243781
1.52184	5.96222	0.344922
1.63187	5.89039	0.364672
1.48103	5.83045	0.163594
1.64245	5.8822	0.274795
1.60212	5.83087	0.214086
1.55061	5.80161	0.222525
1.62231	5.73004	0.345077
1.60172	5.7101	0.294755
1.46072	5.82069	0.314308
1.55121	5.75094	0.295105
1.3397	5.74997	0.283999
1.59127	5.75015	0.223724
1.42026	5.79107	0.294114
1.54175	5.7606	0.283805
1.46011	5.75056	0.314487
1.64215	5.75101	0.364658
1.54054	5.88123	0.434219
1.5321	5.74992	0.456085
1.59149	5.84049	0.435076
1.52079	5.90215	0.352688
1.50116	5.82058	0.383465
1.46095	5.85072	0.514377
1.46022	5.80107	0.403886
1.47005	5.9116	0.492305
1.46014	5.92168	0.523457
1.4804	5.99243	0.463128
1.50078	5.86145	0.482537
1.5507	5.87075	0.613751
1.51015	5.89111	0.503074
1.47912	5.83039	0.522494
1.52012	6.05199	0.602654
1.44974	5.87031	0.634113
1.56103	5.92168	0.614021
1.45039	5.99291	0.673005
1.57028	5.90265	0.643655
1.55101	5.86254	0.593799
1.47988	5.94194	0.592185
1.43941	5.91173	0.654496
1.55123	5.87296	0.683637
1.55129	5.81157	0.613508
1.69301	5.83158	0.725027
1.62215	5.88135	0.744734
1.55148	5.8122	0.70514
1.54128	5.79128	0.605122
1.54112	5.69145	0.675177
1.60174	5.74116	0.725039
1.57067	5.80195	0.716286
1.67273	5.81113	0.907408
1.68189	5.83157	0.786512
1.6616	5.72026	0.806548
1.48887	5.71022	0.747356
1.66202	5.73081	0.755682
1.52058	5.7407	0.716182
1.62085	5.72941	0.726932
1.60131	5.68012	0.878437
1.69136	5.59028	0.737941
1.63238	5.66985	0.798164
1.59088	5.65158	0.67753
1.47029	5.65001	0.909653
1.57003	5.65954	0.960423
1.62234	5.65978	0.900248
1.83221	5.54934	0.789163
1.62148	5.69155	0.839661
1.61087	5.63024	0.900727
1.61095	5.65088	0.899948
1.60165	5.67049	0.951007
1.62041	5.62962	1.07288
1.67084	5.63996	1.00191
1.62049	5.59015	0.830848
1.70092	5.73983	0.901768
1.64146	5.62115	0.952233
1.64144	5.75147	1.01258
1.75176	5.65994	0.922038
1.67155	5.57009	0.952084
1.66191	5.61991	0.992883
1.66194	5.61968	0.890337
1.56037	5.72178	1.05385
1.54087	5.56	0.922345
1.6425	5.65109	0.840999
1.63164	5.6195	1.04316
1.64016	5.76066	0.830678
1.69177	5.61969	0.890839
1.68085	5.53913	0.973326
1.7311	5.58976	0.981444
1.68112	5.57935	1.0235
1.71151	5.62916	1.05312
1.66217	5.6093	0.951118
1.72205	5.60941	0.88171
1.71187	5.63952	1.02219
1.67199	5.59038	1.01205
1.702	5.53786	0.961564
1.71216	5.63975	0.961551
1.59047	5.49901	1.002
1.75288	5.51879	1.14247
1.74244	5.46882	1.0824
1.66097	5.52838	1.05134
1.7222	5.40797	1.18299
1.61089	5.44878	1.12198
1.75282	5.41892	1.17213
1.7622	5.41906	1.20323
1.7422	5.45888	1.19186
1.72222	5.47865	1.23256
1.73279	5.42947	1.20128
1.71162	5.53953	1.29279
1.72306	5.45886	1.27269
1.74352	5.44847	1.27302
1.59283	5.49852	1.30155
1.7013	5.4995	1.35235
1.76322	5.52947	1.37303
1.6517	5.60998	1.3227
1.67245	5.57034	1.31289
1.7322	5.68051	1.29264
1.69179	5.59052	1.34273
1.71259	5.5387	1.27165
1.66183	5.71161	1.3818
1.79348	5.81112	1.44335
1.79358	5.76106	1.42241
1.81313	5.77008	1.26137
1.77311	5.86077	1.28166
1.88389	5.84117	1.3327
1.64137	5.94179	1.38283
1.71333	5.74995	1.37286
1.74148	5.93051	1.37281
1.70119	5.98092	1.47316
1.7527	5.97043	1.43353
1.62037	6.03041	1.44316
1.71227	5.9599	1.51327
1.75153	6.01047	1.4425
1.6708	5.9693	1.48444
1.72198	6.04008	1.43283
1.73105	6.01098	1.47331
1.85276	5.97934	1.57459
1.78203	6.01059	1.38323
1.81088	6.13086	1.46467
1.8127	6.05967	1.43436
1.66134	6.08157	1.42341
1.87269	6.09002	1.54506
1.86293	5.96927	1.46422
1.86233	6.05102	1.55483
1.74162	6.06207	1.4542
1.86228	6.09183	1.48458
1.83149	6.08176	1.49461
1.88243	6.15312	1.46321
1.79183	6.04283	1.4031
1.90254	6.04261	1.51531
1.8829	6.17466	1.6666
1.95296	6.02401	1.49354
1.93298	6.16601	1.62526
1.83187	5.96318	1.55486
1.73097	6.04437	1.6158
1.85158	6.10464	1.56428
1.80348	6.13352	1.55403
1.86213	6.03233	1.50484
1.85208	6.09325	1.58551
1.84256	5.94215	1.4854
1.90253	5.99269	1.44432
1.85318	6.10273	1.5752
1.78241	6.08321	1.5448
1.85286	6.00118	1.63468
1.90273	6.0122	1.58505
1.8125	5.95094	1.61497
1.93279	6.01286	1.68587
1.83203	6.09375	1.70699
1.85286	6.00136	1.57455
1.85302	6.06209	1.66625
1.94262	5.98198	1.61481
1.84361	6.03202	1.54448
1.90403	6.05161	1.68602
1.85266	6.01309	1.6552
1.91298	6.06224	1.52461
1.74198	6.0609	1.65498
1.9935	6.06295	1.67635
1.83257	6.04157	1.73639
1.90335	6.02259	1.69555
1.89331	5.92178	1.70615
1.86389	6.01218	1.747
1.9026	5.96129	1.79626
1.91293	5.89164	1.71669
1.88362	5.84173	1.64606
1.82247	5.81091	1.68601
1.79296	5.80991	1.77676
1.93284	5.79125	1.69647
1.95213	5.72022	1.7974
1.99403	5.82117	1.77717
1.99441	5.71963	1.73748
2.01405	5.77183	1.77791
1.92289	5.68993	1.88917
1.97277	5.6907	1.74801
1.94297	5.67936	1.8489
1.98353	5.5698	1.90898
1.97306	5.44852	1.89937
2.01372	5.47929	1.8498
2.06454	5.44819	1.64513
2.00345	5.40778	1.56595
1.99335	5.47903	1.84871
2.09408	5.27733	1.79963
2.0031	5.36801	1.8689
1.92301	5.37717	1.95048
2.04399	5.29749	1.95134
2.13591	5.32754	1.84013
1.94405	5.3078	1.82872
2.06496	5.22715	1.8094
2.04463	5.33809	1.79872
1.97408	5.33764	1.78763
1.94392	5.35707	1.99972
2.04461	5.36764	1.91767
2.12594	5.39946	1.89822
2.05475	5.46875	1.98862
2.00387	5.38771	1.98882
1.98468	5.53851	2.07948
2.00442	5.68915	1.89851
2.06455	5.67044	1.92777
2.05468	5.83078	1.82721
1.9736	5.8215	1.90739
1.95274	5.88272	1.84719
2.05416	5.88085	1.84735
2.13447	5.8608	1.9667
1.93301	5.99334	1.97722
2.09605	6.02291	1.86609
2.1352	6.05332	1.89601
2.05521	6.00283	1.93629
2.0542	6.06386	1.95713
2.10392	6.13314	1.91648
2.06389	6.14275	2.01769
2.11429	6.21364	1.92545
2.06447	6.25421	1.92771
2.05481	6.21147	2.01721
2.04464	6.28356	1.98613
2.02391	6.35404	1.97625
2.15453	6.30314	2.05669
2.0847	6.36427	1.95508
2.14509	6.33285	1.92432
2.05376	6.40224	1.88462
2.13408	6.32222	1.97491
2.12416	6.4644	1.89482
1.98287	6.39346	1.96448
2.10322	6.30273	1.97555
2.07414	6.30245	1.98471
2.13445	6.3742	2.03527
2.22447	6.26336	2.15697
2.20485	5.96903	2.06642
2.09384	6.34422	1.995
2.12427	6.26578	2.12619
2.10455	6.17459	2.11554
2.06491	6.22528	2.04524
2.1545	6.10478	2.02571
2.22545	6.16596	2.1165
2.23607	6.19667	2.04525
2.27562	6.17634	2.06558
2.18506	6.14584	2.14672
2.15503	6.14576	2.09749
2.24429	6.1361	2.08624
2.2047	6.11383	2.2171
2.2053	6.05483	2.19644
2.23557	6.19367	2.22725
2.25568	6.16402	2.21696
2.20517	6.19377	2.28829
2.10423	6.24275	2.06522
2.18486	6.19161	2.18716
2.24467	6.30249	2.07557
2.26671	6.27296	2.27753
2.29619	6.20165	2.21797
2.21498	6.22174	2.15792
2.2156	6.30175	2.12662
2.24563	6.28168	2.11623
2.35711	6.25249	2.13767
2.27683	6.30207	2.17798
2.18529	6.18235	2.1577
2.31597	6.10152	2.1659
2.3064	6.08059	2.2182
2.3461	6.0214	2.21804
2.23633	5.98089	2.19822
2.21501	6.07313	2.23695
2.32689	5.94057	2.21799
2.20473	5.97145	2.12643
2.13372	5.94226	2.27954
2.55015	5.71092	2.28064
2.39604	5.70133	2.29991
2.30492	5.77024	2.33004
2.39577	5.70051	2.1687
2.30533	5.67986	2.2998
2.31588	5.58898	2.22854
2.21507	5.55958	2.33939
2.35619	5.44918	2.13656
2.3556	5.38932	2.40972
2.23502	5.34913	2.33015
2.2249	5.32843	2.34983
2.31482	5.31755	2.41042
2.51644	5.32756	2.32985
2.34486	5.13762	2.41066
2.36542	5.13697	2.33819
2.30536	5.17751	2.43006
2.36451	5.13679	2.34871
2.3856	5.1976	2.38946
2.34594	5.15665	2.35885
2.36624	5.11662	2.40002
2.34588	5.16639	2.4006
2.40661	5.1877	2.31845
2.44659	5.12605	2.44152
2.38557	5.23728	2.46008
2.46645	5.40923	2.4005
2.36594	5.36766	2.45039
2.46644	5.47915	2.40982
2.39596	5.53942	2.48063
2.38561	5.46896	2.56079
2.43608	5.68981	2.53138
2.39627	5.7914	2.54053
2.45686	5.82183	2.45928
2.26636	5.75967	2.66147
2.40681	5.91207	2.6828
2.41575	6.00327	2.57175
2.4356	5.96264	2.59182
2.43656	5.96287	2.60087
2.52686	6.10461	2.46106
2.45669	6.1233	2.56088
2.57606	6.22406	2.54025
2.6681	6.17317	2.63115
2.48635	6.21419	2.58119
2.56609	6.29422	2.62176
2.45682	6.2645	2.53041
2.48658	6.23476	2.62129
2.53719	6.27369	2.6316
2.58789	6.27591	2.64127
2.54704	6.24383	2.58027
2.53717	6.26388	2.52063
2.688	6.06222	2.72155
2.6071	6.30509	2.55071
2.57752	6.24444	2.68118
2.59833	6.22376	2.60114
2.54693	6.23338	2.641
2.67809	6.28349	2.57064
2.67751	6.13311	2.66205
2.58785	6.12241	2.57039
2.53612	6.20281	2.65165
2.56704	6.14309	2.66241
2.62813	6.17416	2.67176
2.63824	6.17319	2.61141
2.69781	6.00177	2.6825
2.70829	6.06251	2.72138
2.63804	6.12429	2.6726
2.69712	5.92198	2.7824
2.67781	5.93281	2.63105
2.63738	5.91271	2.70208
2.68786	6.00337	2.69206
2.68777	6.01167	2.74157
2.75941	5.97285	2.75317
2.72779	6.02348	2.76298
2.66663	5.85113	2.72188
2.61598	5.97191	2.71184
2.74842	6.00261	2.70181
2.75837	5.91173	2.70224
2.77795	5.92222	2.9136
2.74895	5.77984	2.91256
2.78892	5.84097	2.83285
2.74709	5.77074	2.75276
2.62701	5.64894	2.81314
2.77782	5.74058	2.76202
2.70637	5.65994	2.72287
2.87788	5.56928	2.79287
2.77756	5.52986	2.79313
2.65668	5.53925	2.68189
2.78765	5.38808	2.79259
2.69672	5.39878	2.78267
2.74798	5.40788	2.77228
2.66595	5.28725	2.92418
2.80811	5.30751	2.87394
2.85766	5.17644	2.85384
2.91019	5.22819	2.83341
2.79771	5.24698	2.71213
2.76738	5.0254	2.84304
2.92854	5.07622	2.90378
2.94779	5.13642	2.80311
2.84791	4.97436	2.8538
2.86876	5.02555	2.80325
2.77724	5.12581	2.83383
3.02034	5.08622	2.79228
2.89886	5.16655	2.9023
2.87812	5.17723	2.81262
2.8988	5.23692	2.67257
2.93821	5.25732	2.82287
2.95932	5.27746	2.82265
3.01916	5.21695	2.90316
2.95921	5.20807	2.93475
2.93896	5.46882	2.91208
2.9587	5.51943	2.88373
2.90899	5.53957	2.92393
3.0603	5.58964	2.88411
3.02849	5.77243	2.95412
3.09009	5.73049	2.8426
3.18054	5.90302	2.94354
3.07019	5.88176	2.93459
3.04924	5.97448	2.94435
2.92873	5.98412	2.9849
3.05891	5.99313	2.98418
3.1593	6.08377	2.89409
2.99918	6.0646	2.97578
3.17915	6.10425	2.96387
3.19978	6.22595	3.02581
3.19048	6.27618	3.03557
3.10896	6.23566	2.87412
3.27135	6.2266	3.09597
3.08963	6.12357	3.02602
3.14936	6.12307	3.08563
3.19958	6.08286	3.0151
3.16889	6.08318	3.06492
3.37129	6.05289	3.12522
3.35023	6.04284	3.02448
3.19937	6.00267	3.07495
3.26933	5.99338	3.04516
3.24957	5.91027	3.01502
3.22054	6.00283	2.98472
3.29105	5.81115	3.02423
3.21994	5.95217	3.1459
3.10954	5.89161	3.05467
3.14858	5.86099	3.13679
3.06832	5.91227	3.04607
3.09865	5.82115	3.10575
3.02746	5.82113	3.03545
3.11906	5.76049	3.1568
3.06847	5.75052	3.08501
3.04871	5.70182	3.14644
3.25034	5.79204	3.07504
3.15881	5.66051	3.20635
3.26011	5.69042	3.14583
3.07816	5.62995	3.14629
3.14899	5.63063	3.07527
3.1394	5.67116	3.09554
3.11907	5.66992	3.11611
3.09058	5.59013	3.17613
3.13922	5.65972	3.15637
3.03921	5.6204	3.12499
3.05886	5.51895	3.12443
3.15967	5.52901	3.10496
3.19017	5.5596	3.04477
3.03978	5.64961	3.1052
3.10989	5.50809	3.26584
3.12848	5.49916	3.16426
3.15944	5.51972	3.14517
3.18195	5.43918	3.21687
3.109	5.3491	3.22625
3.20001	5.29712	3.22574
3.22025	5.27822	3.25646
3.07971	5.0365	3.14581
3.03924	5.12641	3.19634
3.19076	5.04679	3.22606
3.11092	5.10682	3.24606
3.02928	5.06682	3.2264
3.11052	4.97667	3.20668
3.07064	4.93628	3.14538
3.09995	4.95711	3.10495
3.00927	4.86505	3.23544
3.22055	4.92537	3.21642
3.05035	4.96566	3.27639
3.10988	4.92587	3.23631
3.16024	4.97644	3.25715
3.14007	5.06662	3.32691
3.07005	5.05565	3.37729
3.03968	5.17714	3.25639
3.05934	5.17618	3.33647
2.94934	5.29849	3.27769
3.21123	5.2875	3.3167
2.96884	5.35889	3.34833
3.13947	5.39887	3.39844
3.1002	5.38933	3.3079
3.05014	5.42956	3.3885
2.94888	5.53044	3.38749
3.10838	5.57123	3.31793
3.16128	5.70189	3.3886
3.18096	5.66212	3.34811
3.2509	5.67152	3.34813
3.11154	5.74286	3.39904
3.11149	5.77254	3.35822
3.17104	5.85296	3.42913
3.17903	5.67116	3.30868
3.16147	5.85403	3.4294
3.17997	5.87347	3.36034
3.11018	5.95279	3.48921
3.23125	5.9136	3.41977
3.22142	5.85323	3.48042
3.13964	5.73207	3.48128
3.19109	5.86283	3.43001
3.2802	5.81221	3.38961
3.28132	5.7423	3.32935
3.28187	5.69122	3.43029
3.33153	5.72187	3.41984
3.26099	5.68027	3.35041
3.25974	5.67024	3.43997
3.31063	5.53996	3.49042
3.19969	5.55956	3.43043
3.28096	5.5487	3.46167
3.27109	5.47791	3.40039
3.30025	5.50871	3.56254
3.37198	5.32843	3.44073
3.30035	5.43854	3.4409
3.34044	5.43781	3.55249
3.31078	5.30791	3.46119
3.32142	5.39774	3.5005
3.38191	5.29713	3.48158
3.38109	5.31861	3.47129
3.33069	5.23768	3.44104
3.45161	5.21638	3.52156
3.56307	5.32849	3.42138
3.49343	5.17784	3.39
3.33242	5.17737	3.56186
3.44178	5.22738	3.46057
3.39146	5.23756	3.38128
3.46225	5.15661	3.81706
3.35122	5.08725	3.49091
3.51231	5.22734	3.48112
3.42981	5.10608	3.4527
3.59276	5.12698	3.51236
3.54279	5.04735	3.4413
3.38061	5.10784	3.45117
3.46128	4.95659	3.47238
3.48177	4.94538	3.45179
3.59331	4.98736	3.38043
3.51166	4.85623	3.48176
3.44139	5.0463	3.52144
3.45139	4.9269	3.48191
3.48132	4.91687	3.53287
3.53224	5.02717	3.42125
3.60147	4.95676	3.48203
3.47156	5.10683	3.59319
3.50106	5.07705	3.52218
3.6029	5.27813	3.42167
3.54135	5.25765	3.66355
3.53218	5.20639	3.51134
3.46071	5.2082	3.48244
3.56148	5.38874	3.53154
3.47015	5.28812	3.47077
3.50094	5.36825	3.4917
3.61232	5.43808	3.48249
3.55143	5.62978	3.38102
3.56147	5.42792	3.58177
3.64188	5.49838	3.59259
3.61249	5.49768	3.42103
3.57208	5.63831	3.45167
3.71125	5.65976	3.57263
3.57082	5.65072	3.55312
3.64237	5.64885	3.57183
3.65225	5.72898	3.45149
3.67312	5.75992	3.51277
3.60197	5.71902	3.53199
3.6531	5.7599	3.57291
3.63252	5.73966	3.61301
3.68195	5.82134	3.53321
3.77369	5.89159	3.5733
3.77288	5.75061	3.48216
3.71325	5.83154	3.47241
3.6229	5.73064	3.53206
3.68251	5.73094	3.50125
3.73295	5.74257	3.43296
3.67226	5.69144	3.55298
3.79277	6.09743	3.6029
3.6927	5.66101	3.55211
3.82271	5.61969	3.55357
3.76423	5.55043	3.64371
3.91412	5.48053	3.42277
3.82305	5.34752	3.53294
3.84303	5.23829	3.45363
3.75244	5.31812	3.54293
3.71225	5.21767	3.46256
3.83284	5.26822	3.54218
3.73253	5.11612	3.44204
3.78158	5.06713	3.47266
3.77223	5.12732	3.45361
3.74211	5.04492	3.57426
3.78096	5.04659	3.50427
3.75255	5.17682	3.5127
3.82182	5.11519	3.5137
3.8322	5.04653	3.40307
3.87321	4.97417	3.44328
3.88319	5.04506	3.38189
3.8229	5.05582	3.42245
3.91238	5.1164	3.55429
3.98408	5.22666	3.60429
3.91257	5.20722	3.45214
3.90175	5.22644	3.42303
3.96234	5.21677	3.50216
3.96365	5.21729	3.44303
4.05427	5.38768	3.37373
3.953	5.30923	3.42285
3.94359	5.40872	3.55416
3.93407	5.47001	3.40241
4.03309	5.44008	3.35213
3.97277	5.46073	3.4628
4.07368	5.34842	3.30232
4.12411	5.37852	3.3732
3.93282	5.53159	3.27234
3.64836	5.65002	3.42356
3.95322	5.55064	3.39372
3.84296	5.50078	3.38305
3.86229	5.56073	3.46338
4.02217	5.66069	3.50424
4.00371	5.62012	3.3819
4.08299	5.57941	3.44394
3.92249	5.60021	3.53342
3.9225	5.57881	3.47383
3.91163	5.65975	3.47371
3.96345	5.59909	3.41317
4.09331	5.58964	3.65531
3.91184	5.58786	3.54326
4.06376	5.57821	3.51442
3.9925	5.53818	3.42354
4.05372	5.55876	3.51432
3.86183	5.6193	3.53471
3.99267	5.49702	3.46361
3.93191	5.58632	3.57454
3.99204	5.63804	3.5138
4.02189	5.62648	3.50357
4.1239	5.64815	3.4935
3.93152	5.68776	3.39391
4.03271	5.66803	3.4441
4.02167	5.63839	3.47477
3.94171	5.65919	3.40396
4.06262	5.67897	3.48447
4.04187	5.65913	3.46417
4.03231	5.71008	3.44357
4.04241	5.72177	3.49392
4.0223	5.55985	3.49536
4.04138	5.75175	3.55558
4.02079	5.63981	3.46447
4.01171	5.72222	3.52458
4.09316	5.63051	3.42344
3.88047	5.57021	3.4943
4.04279	5.47891	3.37243
4.06189	5.40764	3.47382
4.06247	5.46848	3.4532
3.96066	5.45912	3.27137
3.97188	5.42926	3.42422
3.87068	5.30749	3.54406
3.99218	5.27746	3.45328
4.02181	5.22675	3.33418
3.75011	5.22664	3.48548
3.89054	5.21633	3.3841
3.79108	5.09619	3.42396
3.75089	5.14647	3.42401
3.84052	5.06504	3.41503
3.81097	5.02555	3.42419
3.77976	5.12553	3.38328
3.78074	5.10548	3.35293
3.82137	4.98542	3.47416
3.79119	5.02431	3.39259
3.73024	5.04437	3.30259
3.8221	5.07544	3.40269
3.82125	5.14517	3.4238
3.89266	5.16464	3.52469
3.80135	5.10505	3.3933
3.86183	5.21666	3.46451
3.86214	5.16595	3.39322
3.93189	5.38778	3.41206
3.88251	5.34787	3.40478
3.86205	5.30785	3.35248
3.86153	5.428	3.44403
3.811	5.5494	3.4024
3.97326	5.59901	3.463
3.89262	5.62872	3.46303
3.86188	5.62101	3.37186
3.89089	5.79079	3.38303
3.88174	5.89217	3.49242
3.95266	5.70075	3.44192
3.82117	5.87246	3.50195
3.89194	5.82102	3.42195
3.95217	5.95244	3.52232
3.98276	6.04235	3.37257
3.9827	5.95317	3.52323
3.86112	5.92283	3.41336
4.02288	5.88159	3.36249
3.88133	5.99417	3.49331
3.81123	5.92165	3.43318
3.90128	5.89149	3.43251
4.00268	5.9717	3.35268
3.851	5.99168	3.42319
3.89174	5.95111	3.46295
3.81103	5.94128	3.41286
3.81151	5.92187	3.39183
3.81199	5.85003	3.42229
3.74023	5.95259	3.38236
3.76083	5.8506	3.34259
3.80174	5.8621	3.52373
3.84207	5.81064	3.50274
3.86219	5.86223	3.51343
3.78144	5.73976	3.56452
3.75081	5.81148	3.40379
3.6495	5.67889	3.41408
3.70053	5.66055	3.4537
3.69076	5.62917	3.42353
3.66124	5.68073	3.33262
3.55987	5.64064	3.43327
3.70047	5.64982	3.33221
3.53922	5.6005	3.46454
3.55907	5.63068	3.33234
3.52933	5.61058	3.47265
3.47957	5.63052	3.50363
3.54892	5.57958	3.44392
3.5101	5.60916	3.26142
3.429	5.65944	3.41283
3.38861	5.63894	3.42366
3.47934	5.66937	3.36374
3.35923	5.71984	3.51386
3.33929	5.62831	3.45333
3.54067	5.59705	3.44424
3.4695	5.58872	3.46368
3.41974	5.58899	3.36191
3.41941	5.50766	3.36325
3.45835	5.55947	3.39304
3.37872	5.54861	3.44191
3.44787	5.49856	3.33321
3.46977	5.4479	3.42393
3.45808	5.45712	3.42211
3.63089	5.44799	3.45462
3.42913	5.23543	3.43382
3.40847	5.27735	3.30317
3.54182	5.2971	3.39334
3.429	5.18603	3.44356
3.37917	5.21731	3.4237
3.47036	5.20487	3.32244
3.37979	5.1047	3.40279
3.49994	4.95444	3.1901
3.54014	5.08524	3.43317
3.51083	5.0855	3.41226
3.53162	5.09522	3.40147
3.69264	5.127	3.46344
3.63137	5.05534	3.36166
3.60183	5.02557	3.40274
3.67226	5.16741	3.48299
3.652	5.12586	3.45283
3.72208	5.16618	3.39289
3.7028	5.08538	3.44332
3.73175	5.02458	3.47322
3.68133	5.0148	3.48305
3.74186	4.99546	3.40222
3.84327	5.15693	3.45365
3.84279	5.09549	3.34191
3.92353	5.1358	3.39185
3.97369	5.17623	3.43262
3.8823	5.29723	3.42165
3.84348	5.34759	3.47185
3.82364	5.43883	3.44318
3.90339	5.46791	3.45354
3.94377	5.43818	3.38199
3.88312	5.56802	3.44269
3.87238	5.55831	3.40215
3.97389	5.68986	3.40268
3.97527	5.63899	3.48248
4.06443	5.69998	3.38299
4.10575	5.68968	3.50365
3.99489	5.791	3.36277
4.03417	5.78083	3.60307
3.98417	5.80039	3.47334
4.02511	5.76015	3.34149
4.0952	5.77179	3.45206
4.22628	5.86103	3.45258
4.11516	5.77991	3.27069
4.28589	5.8112	3.4025
4.1966	5.77096	3.44289
4.3164	5.77086	3.45238
4.357	5.76992	3.46258
4.34625	5.74154	3.40267
4.23564	5.61907	3.43132
4.357	5.61875	3.36253
4.34773	5.73039	3.42123
4.45821	5.55856	3.4616
4.40762	5.68849	3.26093
4.4379	5.59875	3.40327
4.53825	5.64948	3.43198
4.48879	5.66955	3.33136
4.43726	5.56889	3.47203
4.40763	5.45779	3.34101
4.57839	5.48832	3.41128
4.5084	5.50845	3.35139
4.53864	5.51799	3.38148
4.4685	5.45881	3.51331
4.49815	5.52794	3.46271
4.53943	5.4592	3.4939
4.5793	5.47886	3.41276
4.54939	5.51758	3.35178
4.49838	5.42801	3.37165
4.46872	5.46802	3.44279
4.52846	5.43789	3.44311
4.5297	5.39741	3.42329
4.46851	5.46776	3.35279
4.50744	5.38749	3.40298
4.45789	5.3478	3.51164
4.50853	5.35796	3.36219
4.42786	5.24552	3.33062
4.44775	5.21515	3.39099
4.44846	5.37747	3.35203
4.41729	5.20624	3.39282
4.51857	5.22664	3.51295
4.50916	5.19622	3.43168
4.53845	5.16587	3.34169
4.4685	5.19621	3.37271
4.49826	5.11612	3.44372
4.47796	5.20652	3.37206
4.49899	5.06558	3.42188
4.57837	5.08592	3.54249
4.55902	5.0563	3.51265
4.44831	5.07495	3.49316
4.46843	4.97614	3.38132
4.60952	5.01575	3.42197
4.63905	5.05575	3.38105
4.67962	5.03616	3.47291
4.63017	4.99487	3.46327
4.65996	5.02595	3.38203
4.70133	5.0553	3.4033
4.76077	5.12561	3.37213
4.64067	5.09633	3.45312
4.69147	5.17823	3.40369
4.70076	5.0454	3.39255
4.7713	5.23727	3.34236
4.76156	5.2376	3.301
4.73143	5.26607	3.46232
4.65121	5.30737	3.49326
4.81213	5.34695	3.50464
4.81232	5.36784	3.40252
4.83266	5.42767	3.35269
4.82222	5.46888	3.39197
4.78112	5.4576	3.39161
4.77253	5.59972	3.38157
4.92215	5.42802	2.98732
4.89248	5.56873	3.30301
4.83201	5.59937	3.36374
4.88244	5.54839	3.37242
4.90258	5.70045	3.37209
4.87126	5.64047	3.33109
4.75118	5.58992	3.38249
4.86269	5.63032	3.39257
4.89316	5.7315	3.43294
4.83135	5.73999	3.37276
4.88162	5.59876	3.3816
4.7917	5.63059	3.44233
4.8217	5.5893	3.36073
4.88192	5.53892	3.38197
4.80201	5.58888	3.38117
4.85321	5.63992	3.49259
4.8021	5.68103	3.40281
4.97327	5.56978	3.42173
4.92337	5.68043	3.3731
4.81192	5.7001	3.26069
4.86197	5.63879	3.29969
4.81149	5.55858	3.2402
4.92269	5.47807	3.39204
4.91128	5.56873	3.29078
4.86174	5.52889	3.37215
4.9325	5.50947	3.30121
4.8627	5.5489	3.34152
4.8612	5.54913	3.31161
4.91218	5.54966	3.39127
4.9211	5.44866	3.32196
4.92315	5.41799	3.34225
4.90309	5.40937	3.41109
4.79241	5.3077	3.28098
4.88238	5.44805	3.31087
4.87223	5.50822	3.27082
4.87172	5.40733	3.33205
4.84236	5.34534	3.31215
4.862	5.48839	3.251
4.85152	5.47737	3.38164
4.84245	5.45706	3.32157
4.6507	5.50746	3.34077
4.89362	5.47706	3.41168
4.8426	5.46778	3.46194
4.78246	5.55836	3.40196
4.77127	5.50829	3.26932
4.71116	5.26485	3.44155
4.76269	5.51736	3.42204
4.85263	5.47816	3.38107
4.71241	5.36733	3.371
4.60081	5.55908	3.35202
4.78364	5.52787	3.36248
4.72285	5.61933	3.46248
4.63126	5.53874	3.40264
4.65117	5.49891	3.32117
4.67011	5.56881	3.45117
4.61211	5.47842	3.40168
4.69187	5.52822	3.48167
4.53072	5.549	3.4618
4.71351	5.53028	3.33054
4.63245	5.43868	3.37166
4.74214	5.42797	3.44148
4.59208	5.4582	3.44136
4.67314	5.47816	3.37118
4.6327	5.56993	3.45117
4.50111	5.43799	3.33146
4.63222	5.5292	3.37229
4.59233	5.50797	3.41201
4.6029	5.35659	3.32204
4.662	5.38787	3.49186
4.72284	5.4479	3.46234
4.57128	5.39814	3.38111
4.64133	5.397	3.5346
4.67268	5.44761	3.3413
4.66186	5.40677	3.44263
4.54084	5.41653	3.35036
4.66126	5.38605	3.35171
4.55203	5.40727	3.47096
4.59198	5.53865	3.52389
4.56113	5.44654	3.40113
4.52053	5.46658	3.34237
4.54075	5.37632	3.42286
4.81651	5.43602	3.3825
4.51158	5.45678	3.32045
4.44937	5.56682	3.21113
4.64232	5.49728	3.4431
4.59259	5.47775	3.32091
4.5018	5.41659	3.38123
4.54219	5.50722	3.41215
4.47063	5.51859	3.36055
4.6929	5.4175	3.35164
4.54197	5.47778	3.34181
4.61289	5.50812	3.34195
4.67382	5.53738	3.37072
4.64364	5.46743	3.52325
4.75487	5.60794	3.44161
4.87493	5.5073	3.34195
4.77384	5.63794	3.35285
4.79499	5.53807	3.28177
4.80462	5.45755	3.4229
4.88521	5.54758	3.40301
4.74299	5.65878	3.27138
4.93537	5.54764	3.3415
4.78375	5.5674	3.42272
4.86508	5.54801	3.40223
4.75406	5.50668	3.39185
4.9056	5.57756	3.23093
4.8643	5.52625	3.4221
4.88388	5.65822	3.41166
4.84483	5.55813	3.4329
4.85629	5.48756	3.46268
5.04677	5.61922	3.46308
5.01567	5.63878	3.39299
4.87475	5.59841	3.26141
5.12791	5.69909	3.52419
5.01633	5.55603	3.40324
5.14793	5.60809	3.3121
5.07762	5.60766	3.34158
5.19757	5.70957	3.45278
4.99536	5.68864	3.3923
5.08652	5.5868	3.34148
4.97626	5.75003	3.37303
5.12634	5.76024	3.48265
5.2182	5.75038	3.40169
5.11585	5.69928	3.39102
5.10679	5.76016	3.41266
5.2276	5.67929	3.41235
5.14705	5.70034	3.47127
5.16772	5.65966	3.3714
5.11699	5.68959	3.29161
5.16703	5.72033	3.42203
5.13688	5.69054	3.39172
5.14642	5.61924	3.32006
5.10704	5.7208	3.361
5.14762	5.65998	3.36058
5.14684	5.73068	3.39103
5.10607	5.7302	3.37081
5.14715	5.65921	3.3811
5.16712	5.74075	3.44158
5.27901	5.71056	3.44171
5.27816	5.71027	3.39166
5.27863	5.66925	3.4516
5.26748	5.62914	3.59318
5.23833	5.55958	3.47191
5.21667	5.63869	3.2611
5.23714	5.66889	3.42175
5.29781	5.76818	3.31132
5.31737	5.56807	3.40291
5.33917	5.6078	3.48154
5.3083	5.56716	3.44095
5.31812	5.59715	3.44214
5.30824	5.42492	3.45161
5.32906	5.55727	3.47229
5.44903	5.64683	3.30073
5.30818	5.58663	3.3713
5.39945	5.68687	3.27991
5.4701	5.57749	3.37248
5.56029	5.53612	3.28044
5.48039	5.60644	3.41162
5.52137	5.49553	3.3918
5.53947	5.58654	3.34273
5.5698	5.63625	3.51198
5.47075	5.61634	3.38157
5.55115	5.62679	3.33061
5.69329	5.65638	3.39133
5.69266	5.61593	3.47219
5.70191	5.66662	3.5013
5.58119	5.54501	3.36161
5.54116	5.73846	3.3812
5.70357	5.72743	3.27005
5.55173	5.73724	3.44123
5.64253	5.67754	3.39193
5.62089	5.5966	3.32003
5.65098	5.75803	3.27053
5.64317	5.68757	3.4325
5.61163	5.5268	3.35146
5.62158	5.61651	3.43163
5.7432	5.70696	3.3314
5.58147	5.63719	3.45274
5.54055	5.59732	3.41304
5.72159	5.62693	3.41272
5.6219	5.64685	3.35301
5.66092	5.6792	3.45339
5.68099	5.68767	3.32157
5.65127	5.6681	3.41265
5.60046	5.67768	3.48312
5.67242	5.72759	3.4019
5.72163	5.6379	3.40142
5.66155	5.66832	3.29025
5.69082	5.77909	3.35179
5.61113	5.54648	3.31069
5.67112	5.74781	3.42214
5.67199	5.63714	3.33181
5.63132	5.78785	3.38164
5.75192	5.75876	3.41154
5.74186	5.77978	3.35139
5.65118	5.72781	3.36158
5.63102	5.68912	3.49205
5.69235	5.66828	3.42205
5.57012	5.74911	3.36196
5.69021	5.7303	3.44185
5.7118	5.78924	3.42086
5.52969	5.80059	3.43249
5.59955	5.79913	3.38147
5.59022	5.65854	3.4221
5.46002	5.8207	3.48211
5.51015	5.74983	3.32159
5.44025	5.88105	3.39166
5.30967	5.8213	3.53314
5.45066	5.71907	3.42279
5.42034	5.79927	3.5439
5.38057	5.7493	3.45292
5.19896	5.7295	3.33292
5.27935	5.77017	3.51248
5.17929	5.81047	3.38119
5.13825	5.82067	3.49271
5.23937	5.72822	3.44204
5.14922	5.72921	3.43253
5.11751	5.6987	3.45292
5.05808	5.6593	3.38272
5.06823	5.6788	3.46318
5.10803	5.70888	3.47209
5.02765	5.79939	3.39268
4.95842	5.71862	3.4833
5.05941	5.72739	3.36236
5.06931	5.77859	3.42264
5.13913	5.70736	3.39143
5.05915	5.74787	3.40172
5.0783	5.70725	3.4729
5.14956	5.54634	3.45242
5.07853	5.64714	3.41242
5.04916	5.77816	3.40217
5.19979	5.77779	3.40261
5.17898	5.61636	3.37198
5.18972	5.71685	3.19008
5.14933	5.64561	3.5341
5.15896	5.75707	3.42302
5.18888	5.70651	3.37225
5.32069	5.61588	3.3221
5.25987	5.60543	3.39316
5.32071	5.76752	3.39239
5.26001	5.61568	3.44341
5.25056	5.63574	3.29062
5.33083	5.68609	3.34105
5.41114	5.72619	3.43088
5.38147	5.7267	3.37165
5.47039	5.71607	3.41215
5.52229	5.72741	3.45184
5.3812	5.69682	3.34127
5.38093	5.68604	3.31123
5.40153	5.64665	3.35179
5.51083	5.72686	3.44218
5.45116	5.65644	3.48277
5.53205	5.76817	3.35226
5.46097	5.76793	3.40235
5.49211	5.73769	3.48407
5.53127	5.77819	3.43384
5.54225	5.80816	3.39305
5.37148	5.77668	3.36119
5.28953	5.79807	3.17042
5.29022	5.74914	3.39165
5.23935	5.78962	3.4517
5.31115	5.73986	3.43195
5.22893	5.70837	3.41214
5.31019	5.73911	3.44191
5.5116	5.73945	3.47221
5.54208	5.66919	3.49238
5.49187	5.68939	3.44203
5.60284	5.79926	3.45247
5.57261	5.70001	3.38221
5.44266	5.70882	3.39208
5.46193	5.63906	3.41164
5.47318	5.67806	3.39113
5.47237	5.73003	3.50148
5.53241	5.78035	3.35926
5.54236	5.66907	3.41084
5.67518	5.69896	3.48212
5.7245	5.81077	3.50243
5.78545	5.68933	3.46165
5.88626	5.63903	3.38067
5.87515	5.69966	3.40068
5.8157	5.82056	3.42212
5.906	5.74924	3.38204
6.06826	5.77966	3.52338
6.12782	5.70819	3.35226
6.26911	5.6593	3.54325
6.28022	5.78936	3.34109
6.17926	5.658	3.38211
6.36035	5.72825	3.43179
6.51162	5.80906	3.4122
6.40056	5.80815	3.35194
6.42083	5.71848	3.43251
6.56213	5.78855	3.49162
6.48146	5.66736	3.40239
6.53099	5.72804	3.39135
6.58229	5.72718	3.49299
6.64248	5.64663	3.44209
6.73344	5.86894	3.3915
6.67407	5.70687	3.36145
6.71308	5.67596	3.37098
6.65263	5.64673	3.39189
6.65248	5.68567	3.46278
6.49125	5.75744	3.43198
6.71348	5.65551	3.48238
6.62288	5.68535	3.31049
6.64206	5.7258	3.39065
6.65294	5.65463	3.46162
6.66341	5.77521	3.44158
6.68344	5.68529	3.43231
6.70393	5.67519	3.37133
6.65172	5.70453	3.4226
6.64208	5.62418	3.43358
6.6813	5.67501	3.39219
6.70212	5.62457	3.36082
6.6013	5.73606	3.74708
6.58019	5.69407	3.60408
6.7524	5.6748	3.41118
6.68128	5.78553	3.46278
6.63016	5.7158	3.38243
6.65077	5.75612	3.35163
6.63902	5.87655	3.55344
6.70006	5.67517	3.49252
6.71092	5.7861	3.49351
6.78196	5.64512	3.50275
6.72052	5.69514	3.40288
6.63952	5.72581	3.48285
6.68925	5.82747	3.45316
6.71127	5.73653	3.34157
6.8017	5.8172	3.30185
6.62009	5.727	3.51245
6.80077	5.87812	3.40366
6.79158	5.75731	3.41302
6.78071	5.87747	3.37319
6.71091	5.77854	3.43319
6.76222	5.7371	3.49307
6.75097	5.77867	3.38166
6.65076	5.76924	3.4024
6.69101	5.73752	3.35129
6.66109	5.88049	3.44255
6.68	5.77888	3.50358
6.60995	5.64746	3.44195
6.56905	5.81921	3.58378
6.54909	5.86992	3.45174
6.35782	5.65962	3.49344
6.52866	5.77004	3.45275
6.25585	5.8114	3.33155
6.09338	5.72978	3.42256
6.04264	5.7801	3.53451
5.83078	5.78967	3.42426
5.59946	5.74841	3.51363
5.32612	5.77917	3.42283
5.13454	5.75871	3.40124
4.97475	5.75836	3.42124
4.82573	5.75953	3.39225
4.99793	5.66776	3.40188
4.88627	5.6882	3.44223
4.9558	5.69942	3.4111
4.92558	5.76879	3.42149
5.01829	5.73041	3.39196
4.86598	6.0444	3.37095
4.84555	5.76942	3.45134
4.70577	5.76882	3.24009
4.61515	5.71795	3.40326
4.7566	5.66747	3.2706
4.74632	5.69758	3.28023
4.66504	5.82886	3.32046
4.67574	5.74756	3.34048
4.41269	5.79719	3.36116
4.55444	5.75708	3.35093
4.36216	5.74736	3.33901
4.24227	5.76645	3.4913
4.35317	5.80771	3.36089
4.44388	5.66483	3.38152
4.60406	5.70637	3.3306
4.63627	5.7473	3.50148
4.57523	5.75607	3.29007
4.60415	5.75552	3.3398
4.70648	5.59408	3.33111
4.97783	5.70552	3.29092
4.91656	5.79502	3.38073
5.00805	5.84585	3.45249
4.98699	5.71412	3.34082
4.99899	5.71539	3.41151
5.08813	5.73532	3.37144
5.02785	5.74493	3.38198
4.83681	5.75513	3.32016
4.87691	5.78507	3.35128
4.91787	5.74545	3.34053
5.00827	5.77663	3.23006
4.99773	5.79577	3.36137
5.09874	5.79574	3.42194
5.11983	5.79632	3.37152
5.39236	5.79637	3.34091
5.6233	5.81594	3.37191
5.82465	5.87661	3.29109
5.80175	5.90642	3.30154
5.99655	5.75545	3.33134
6.2686	5.8466	3.31141
6.12758	5.74444	3.39063
6.19873	5.72507	3.43221
6.30951	5.79607	3.4422
6.50997	5.85755	3.3508
6.46001	5.85755	3.45209
6.66177	5.79717	3.40075
6.75241	5.67591	3.35074
6.8339	5.7259	3.50293
6.69192	5.78777	3.34162
6.82304	5.79792	3.4025
6.92388	5.80896	3.33168
7.17572	5.81847	3.22066
7.15582	5.8381	3.46263
7.17688	5.73688	3.3314
7.27779	5.78775	3.35118
7.15632	5.80766	3.33166
7.34977	5.80875	3.44128
7.25857	5.78795	3.46227
7.28994	5.76828	3.38033
7.2604	5.69751	3.41214
7.21991	5.78913	3.43232
7.18003	5.73807	3.3915
7.22997	5.78952	3.36237
7.28286	5.7997	3.3421
7.1515	5.72908	3.47212
7.1119	5.70902	3.4321
6.97214	5.75919	3.40276
6.87254	5.8095	3.27192
6.83263	5.86	3.3127
6.75308	5.75892	3.41263
6.76443	5.72893	3.31151
6.80596	5.78931	3.35199
6.79681	5.71802	3.43149
6.7465	5.70805	3.31171
6.76782	5.70727	3.40169
6.83834	5.70809	3.31167
6.62656	5.79794	3.41186
6.52568	5.73892	3.37222
6.38485	5.91057	3.45169
6.34403	5.81865	3.37176
6.31477	5.84889	3.43257
6.50522	5.79856	3.38195
6.4757	5.72784	3.38167
6.55435	5.73747	3.44219
6.79559	5.77784	3.40197
6.69591	5.69564	3.40098
6.69446	5.6556	3.33059
6.74347	5.7457	3.41256
6.72351	5.84722	3.32169
6.75279	5.69591	3.52281
6.63087	5.83563	3.44263
6.68928	5.87681	3.47243
6.7904	5.75582	3.52234
6.78861	5.76601	3.41247
6.90943	5.81786	3.48331
6.92796	5.74594	3.42141
7.00846	5.7163	3.44344
7.00751	5.82496	3.46341
6.94556	5.69513	3.33187
6.88399	5.66524	3.46319
6.78354	5.82538	3.45186
6.76432	5.7439	3.48184
6.75289	5.73427	3.49313
6.89528	5.72404	3.50225
6.85574	5.72413	3.40241
6.95568	5.74516	3.32127
6.95605	5.79552	3.43161
6.90526	5.78532	3.3721
7.00652	5.7352	3.34078
6.94592	5.77554	3.42078
6.88505	5.74472	3.45134
6.8342	5.73507	3.42103
6.85444	5.76455	3.43224
6.76505	5.81525	3.44308
6.64299	5.70455	3.42193
6.75368	5.82403	3.40159
6.7538	5.71393	3.44205
6.80388	5.80483	3.59306
6.54231	5.76659	3.49244
6.49207	5.80554	3.40099
6.49229	5.66422	3.4418
6.49298	5.88639	3.38104
6.43233	5.77617	3.41028
6.452	5.83589	3.44104
6.47225	5.81708	3.36139
6.41276	5.70706	3.38002
6.37231	5.86823	3.48258
6.42199	5.75721	3.39187
6.4421	5.85798	3.40183
6.39209	5.84894	3.27048
6.44298	5.77616	3.40113
6.3112	5.68697	3.331
6.21012	5.7573	3.32068
6.2207	5.84697	3.43108
6.1711	5.78826	3.33064
6.15042	5.72688	3.32037
6.03996	5.75801	3.36985
6.15147	5.86921	3.40117
6.04012	5.89976	3.32033
6.04013	5.80971	3.39968
6.01928	5.81967	3.25029
5.87798	5.84913	3.4012
5.9484	5.75821	3.41047
5.96878	5.82004	3.29142
6.15988	5.61744	3.45217
6.04021	5.75896	3.40084
6.01981	5.7396	3.35143
6.14117	5.78898	3.40189
6.4228	5.77819	3.29981
6.42268	5.79827	3.26979
6.40234	5.86916	3.28036
6.41154	5.80816	3.4004
6.47295	5.89943	3.36039
6.42203	5.79849	3.39097
6.46302	5.82851	3.36055
6.36319	5.7367	3.38163
6.45245	5.75648	3.29139
6.382	5.75668	3.41133
6.40226	5.81792	3.37073
6.3621	5.84777	3.42227
6.36142	5.79601	3.27109
6.56508	5.73592	3.37193
6.63363	5.84655	3.37128
6.53413	5.87622	3.36109
6.42384	5.83585	3.3822
6.41382	5.82587	3.38131
6.4632	5.71357	3.38118
6.37366	5.81553	3.28001
6.18269	5.89689	3.43243
6.41381	5.79526	3.28011
6.26083	5.86612	3.38149
6.28364	5.77532	3.37184
6.32427	5.84618	3.26131
6.25134	5.78487	3.37135
6.40448	5.85602	3.32117
6.3254	5.88651	3.39295
6.31504	5.81596	3.3923
6.3848	5.74451	3.37179
6.53567	5.80422	3.42251
6.56653	5.7137	3.42234
6.64727	5.7235	3.47144
6.66764	5.76488	3.33074
6.60707	5.88544	3.35184
6.68695	5.83465	3.34139
6.79757	5.84559	3.40129
6.87915	5.82507	3.36093
6.83802	5.76462	3.3306
6.94871	5.86552	3.37192
6.93968	5.78628	3.37236
6.85775	5.72578	3.35247
7.0709	5.73551	3.37194
6.87917	5.79712	3.4534
6.83802	5.77657	3.382
6.77755	5.80696	3.38233
6.80817	5.7262	3.25059
6.7779	5.64487	3.33164
6.76866	5.81638	3.41033
6.79828	5.78632	3.52194
6.93922	5.93728	3.44089
6.93938	5.76706	3.43101
6.96915	5.75653	3.44176
7.09049	5.7773	3.37231
6.99929	5.84815	3.49225
6.90924	5.74824	3.37122
6.76742	5.78854	3.41115
6.65614	5.70801	3.3911
6.60584	5.79834	3.30101
6.45459	5.74808	3.34016
6.5456	5.83902	3.26124
6.48427	5.71748	3.43069
6.63605	5.89912	3.35056
6.6052	5.88833	3.28993
6.66624	5.78838	3.42106
6.72606	5.83901	3.30075
6.76652	5.72795	3.41102
6.70703	5.80775	3.51252
6.83768	5.73733	3.3612
6.70775	5.79827	3.42141
6.75764	5.81938	3.4121
6.69705	5.7885	3.27043
6.64592	5.82823	3.42132
6.56572	5.75789	3.32191
6.45425	5.79715	3.38283
6.42451	5.798	3.45255
6.61706	5.89887	3.43317
6.46429	5.77695	3.39269
6.47583	5.79694	3.42227
6.42428	5.85612	3.36232
6.54642	5.87716	3.47233
6.59603	5.8769	3.31127
6.63552	5.84677	3.23161
6.62627	5.82702	3.36093
6.48543	5.82682	3.40214
6.43612	5.89813	3.28054
6.40459	5.84739	3.37158
6.32422	5.77454	3.44213
6.43582	5.87791	3.27054
6.40569	5.86732	3.30143
6.38524	5.90678	3.31043
6.50605	5.99665	3.41013
6.49529	5.88646	3.25131
6.51678	5.85602	3.39155
6.5263	5.87564	3.34101
6.63733	5.75529	3.41073
6.58684	5.86486	3.38046
6.66796	5.96661	3.32039
6.51666	5.77491	3.41053
6.59638	5.94668	3.24008
6.5965	5.87584	3.27932
6.59697	5.94602	3.38857
6.58696	5.93811	3.44914
6.66644	5.77514	3.29939
6.73809	6.00834	3.33016
6.73776	5.80595	3.41116
6.62735	5.8056	3.39022
6.75784	5.87565	3.40036
6.82912	5.7948	3.34051
6.82884	5.87466	3.26933
6.86928	5.76521	3.30982
6.70752	5.84572	3.34037
6.71853	5.82448	3.33041
6.74911	5.60361	3.35029
6.75861	5.73601	3.35006
6.63659	5.88656	3.46125
6.77992	5.83622	3.47087
6.76788	5.95682	3.37025
6.68795	5.88761	3.48163
6.75792	5.78689	3.41059
6.7179	5.88747	3.36152
6.58769	5.89797	3.38135
6.65889	5.7969	2.9565
6.63815	5.88787	3.41075
6.64787	5.73531	3.46232
6.57749	5.8367	3.3818
6.57712	5.83636	3.43255
6.52588	5.88814	3.34237
6.4873	5.89752	3.39222
6.44627	5.8183	3.41192
6.51759	5.83763	3.28091
6.38498	5.88803	3.37168
6.53632	5.78873	3.45327
6.69766	5.76717	3.41122
6.59688	5.85802	3.41274
6.82928	5.93884	3.37231
6.71859	5.79728	3.32059
6.76741	5.93847	3.39203
6.81889	5.87861	3.33005
6.7588	5.8484	3.41178
6.7397	5.86852	3.20921
6.93026	5.90733	3.29965
6.81867	6.0184	3.24934
6.83888	5.90788	3.38046
6.78939	5.85747	3.37006
6.58739	5.88809	3.2901
6.53668	5.8772	3.47311
6.50651	5.89893	3.40026
6.59785	5.92906	3.40158
6.63802	5.89875	3.31137
6.66932	5.77643	3.38197
6.69908	5.93817	3.40299
6.76897	5.93779	3.39165
6.76881	5.91746	3.26057
6.64947	5.96743	3.35229
6.56811	5.9484	3.33107
6.66808	5.92738	3.31115
6.65862	5.82597	3.4324
6.74085	5.77647	3.31083
6.95217	5.78686	3.38081
6.92165	5.81507	3.25006
6.80003	5.90727	3.42102
6.90196	5.92745	3.38146
6.85188	5.84806	3.34105
6.60853	5.92841	3.51159
6.62898	5.82728	3.40047
6.66013	5.44195	3.45118
6.7504	5.88671	3.402
6.80048	5.7968	3.41116
6.97266	5.89811	3.44286
7.06329	5.87725	3.34101
7.15525	5.75546	3.38016
7.00267	5.79683	3.41055
6.86201	5.85544	3.37073
6.81217	5.87631	3.4001
6.66998	5.83627	3.39068
6.64079	5.91737	3.40075
6.60938	5.86635	3.44131
6.48722	5.88715	3.31899
6.54799	5.8871	3.30067
6.62916	5.83648	3.40087
6.75088	5.81708	3.34007
6.71008	5.8567	3.40129
6.74071	5.84559	3.33127
6.81018	5.81624	3.2508
6.74059	5.87604	3.33107
6.73952	5.84598	3.39144
6.66849	5.91636	3.42146
6.62915	5.84548	3.46184
6.5175	5.89581	3.47158
6.63812	5.83599	3.29989
6.5574	5.77534	3.47272
6.54828	5.87521	3.45175
6.62912	5.92667	3.43113
6.51814	5.99693	3.30078
6.53924	5.85837	3.3502
6.75082	5.91859	3.40127
6.77939	5.82705	3.35186
6.75905	5.92821	3.2695
6.87055	5.94841	3.44223
6.8609	5.85614	3.41211
7.10488	5.92655	3.33117
6.76016	5.93794	3.40104
6.71901	5.88835	3.44108
6.58839	5.80693	3.36049
6.62799	5.9375	3.34999
6.59795	5.89843	3.33059
6.6686	5.86772	3.36961
6.70874	5.95895	3.25943
6.82004	5.91799	3.38985
6.90058	5.8783	3.28031
6.88036	5.90904	3.36064
6.87035	5.90775	3.33068
6.80015	5.9387	3.41075
6.89168	5.81733	3.29006
6.85028	5.92797	3.25944
6.89084	5.92701	3.26955
6.89187	5.98975	3.29037
6.70914	5.69552	3.46155
6.77017	5.71615	3.40993
6.82962	5.8882	3.37059
6.81062	5.82661	3.4207
6.77994	5.95746	3.3806
6.87017	5.89729	3.39116
6.83087	5.87728	3.37076
6.82991	5.85736	3.32059
6.87061	5.87736	3.33001
6.83914	5.90862	3.35179
6.67858	5.86869	3.42249
6.61847	5.89785	3.31092
6.77039	5.78616	3.26056
6.73933	5.73636	3.31085
6.8405	5.86792	3.3014
7.02191	5.82627	3.38147
7.08294	5.91725	3.34986
7.03209	5.98787	3.35011
7.01287	5.81554	3.47166
6.87141	5.80665	3.40005
6.92169	5.84748	3.41017
6.76031	5.73706	3.42089
6.76028	5.93755	3.3097
6.87162	5.68617	3.41183
6.87132	5.83784	3.21945
6.98256	5.86727	3.3899
7.04322	5.85853	3.33909
7.16339	5.90731	3.33008
7.01309	5.8868	3.38026
6.89253	5.85597	3.36009
6.82301	5.92728	3.38205
6.75083	5.82569	3.31986
6.772	5.88672	3.38085
6.83288	5.8356	3.26072
7.03558	5.79432	3.40121
7.26598	5.77349	3.43148
7.367	6.02608	3.17838
7.48863	5.91525	3.35015
7.54769	5.94535	3.42147
7.48863	5.85542	3.42177
7.62935	5.8845	3.30971
7.57816	5.89508	3.2499
7.62959	5.88411	3.3608
7.65022	5.89436	3.38188
7.82111	5.91466	3.38108
8.05212	5.96487	3.40188
8.02275	5.84396	3.36199
8.22473	5.83366	3.47158
8.24582	5.96573	3.33191
8.40638	5.91558	3.33146
8.41751	5.89495	3.33088
8.45735	5.97607	3.42164
8.43656	5.95614	3.22018
8.50667	5.87683	3.19025
8.24441	5.8862	3.32979
8.09352	5.86625	3.33089
8.00122	5.85689	3.34072
7.70813	5.86718	3.39144
7.57597	5.84662	3.32057
7.43531	5.84612	3.29996
7.30313	5.86628	3.35028
7.19289	5.8563	3.36021
7.00022	5.8469	3.37106
6.66796	5.80629	3.33898
6.63721	5.88763	3.3286
6.45614	5.84601	3.29875
6.24425	5.85704	3.43947
6.14407	5.80631	3.34901
6.09462	5.86504	3.34858
6.17505	5.71592	3.38036
6.23513	5.87774	3.36056
6.14384	5.70656	3.41038
6.16493	5.79688	3.48172
6.0029	5.75631	3.42123
6.01348	5.81624	3.22952
5.80194	5.86706	3.29027
5.87211	5.88654	3.37057
5.84153	5.71511	3.26074
5.7901	5.8444	3.31128
6.06221	5.85628	3.29006
6.01362	5.78454	3.30026
6.18441	5.80588	3.48191
6.44618	5.76467	3.38059
6.34687	5.74551	3.44134
6.44705	5.75423	3.39074
6.3157	5.83604	3.29139
6.33676	5.81531	3.42209
6.34528	5.72538	3.33056
6.41625	5.74458	3.46167
6.48727	5.80517	3.33005
6.43671	5.8665	3.3801
6.4373	5.88633	3.31029
6.57724	5.82556	3.46147
6.77959	5.87537	3.40167
7.01144	5.7448	3.38993
7.01138	5.81425	3.42158
7.15269	5.85682	3.32991
7.24344	5.82514	3.35937
7.24384	5.9077	3.39109
7.26455	5.83649	3.39093
7.43699	5.84559	3.27931
7.51769	5.88671	3.30015
7.49587	5.83607	3.3802
7.66895	5.86704	3.39086
7.59841	5.87526	3.41179
7.60823	5.93598	3.40121
7.58821	5.87605	3.33
7.57843	5.74427	3.43201
7.58825	5.77404	3.30011
7.39677	5.93575	3.35056
7.34602	5.80415	3.32025
7.34651	5.84451	3.30941
7.21528	5.78482	3.30056
7.42601	5.81572	3.25048
7.36578	5.82568	3.34127
7.48596	5.98713	3.34096
7.386	5.7663	3.35026
7.38619	5.91631	3.30045
7.24433	5.83594	3.28106
7.26476	5.87625	3.34114
7.15462	5.80601	3.31267
7.20376	5.80527	3.21015
7.11381	5.99651	3.30132
6.98295	5.86552	3.3204
7.14359	5.8249	3.37194
7.204	5.80548	3.36122
7.53695	5.76463	3.41109
7.66721	5.80545	3.39181
7.72864	5.86579	3.34004
7.73962	5.72549	3.37974
7.6689	5.83578	3.39996
7.64771	5.74599	3.41106
7.52625	5.78742	3.36052
7.45646	5.75663	3.40095
7.32594	5.90618	3.39067
7.315	5.84677	3.3509
7.43566	5.75495	3.3103
7.40645	5.75671	3.41043
7.37511	5.67442	3.43075
7.60813	5.69486	3.30988
7.4872	5.85543	3.3606
7.71881	5.75471	3.37017
7.8196	5.89589	3.32047
7.98172	5.83568	3.40158
8.04206	5.80629	3.3903
8.22292	5.75473	3.32014
8.18272	5.9073	3.3399
8.21192	5.81571	3.48173
8.16205	5.73515	3.45259
7.99162	5.84548	3.47277
7.75884	5.81526	3.33105
7.70987	5.84574	3.42319
7.5482	5.8342	3.27008
7.60715	5.75457	3.41208
7.55752	5.87613	3.41254
7.75961	5.79443	3.39196
7.90131	5.79469	3.43248
8.29581	5.86661	3.37146
8.23487	5.90549	3.38219
8.55595	5.81497	3.43184
8.55608	5.78578	3.44212
8.61795	5.8854	3.46188
8.5973	5.7858	3.4121
8.35454	5.79591	3.34133
8.18325	5.84675	3.39047
8.12147	5.88679	3.45149
8.08236	5.79696	3.40011
8.01131	5.81657	3.24951
7.78893	5.73526	3.47108
7.74828	5.82665	3.40095
7.50735	5.85554	3.38022
7.49662	5.73516	3.35085
7.58759	5.80616	3.43089
7.48812	5.89623	3.42056
7.60814	5.80531	3.44137
7.71904	5.90586	3.45988
7.77909	5.76535	3.39992
7.88039	5.82515	3.41041
8.09297	5.9062	3.37982
8.10287	5.84601	3.38065
8.18351	5.87606	3.38077
8.39464	5.90594	3.34032
8.22354	5.86644	3.38088
8.18403	5.93701	3.41177
8.13156	5.85518	3.36025
8.05003	5.83473	3.37192
8.03056	5.90642	3.2908
7.93958	5.84511	3.30009
7.87928	5.94651	3.39007
8.04017	5.92689	3.28994
8.02045	5.82514	3.26072
8.03966	5.81621	3.27942
8.19064	5.91545	3.4517
8.43254	5.86616	3.33927
8.51496	5.89687	3.21851
8.60664	5.85584	3.3103
8.75736	5.92689	3.3205
8.93015	5.86606	3.4416
8.96979	5.81476	3.34193
8.93854	5.89668	3.301
8.94946	5.93672	3.38071
8.69759	5.84542	3.36036
8.59574	5.9158	3.32046
8.4849	5.8456	3.32071
8.18291	5.85529	3.26933
8.18234	5.86581	3.33077
8.23293	5.95685	3.2887
8.37407	5.91698	3.31962
8.52458	5.90695	3.3602
8.77755	5.87602	3.28998
9.00878	5.85687	3.35056
8.98933	5.95768	3.39051
8.81748	5.74573	3.31042
8.61565	5.8255	3.36159
8.37301	5.68565	3.27108
8.20236	5.80609	3.4922
8.06091	5.79452	3.37207
7.89986	5.90506	3.60571
7.86916	5.81559	3.51246
7.87023	5.81529	3.38185
7.84935	5.84436	3.40239
7.80896	5.87449	3.35163
7.94995	5.83427	3.21037
7.89036	5.83465	3.38192
8.03099	5.74413	3.44048
7.97029	5.74384	3.43085
8.14386	5.87531	3.47062
8.20225	5.77288	3.33165
8.41407	5.74293	3.39171
8.37382	5.79473	3.28084
8.46539	5.85414	3.42177
8.35428	5.88429	3.37038
8.46442	5.75245	3.52162
8.43545	5.72411	3.40133
8.55574	5.66385	3.36993
8.68728	5.74341	3.45186
8.71767	5.82535	3.29009
8.78887	5.76406	3.32019
8.82762	5.91503	3.31983
8.7482	5.86471	3.42095
8.65706	5.78501	3.43001
8.38401	5.85525	3.45138
8.28404	5.90633	3.28805
7.97004	5.80483	3.36996
8.02077	5.91559	3.35931
8.0814	5.77479	3.38101
8.31474	5.90558	3.31966
8.62618	5.8961	3.35121
9.06162	5.81453	3.44114
9.34326	5.81477	3.4104
9.40495	5.80558	3.49035
9.41491	5.87544	3.48056
9.22438	5.87529	3.43095
9.03152	5.84557	3.39134
8.95178	5.91749	3.4306
8.79899	6.04678	3.40059
8.60744	5.84637	3.28021
8.56568	5.88711	3.34946
8.48609	5.96775	3.37033
8.26213	5.93816	3.46302
8.15116	5.80694	3.39129
7.9302	6.26109	3.29239
7.66739	5.85647	3.34118
7.53662	5.88617	3.42305
7.47659	5.83606	3.64493
7.46557	5.968	3.39101
7.78888	5.72488	3.37122
8.23316	5.86602	3.38103
8.59664	5.82685	3.41105
9.13102	5.80605	3.42142
9.24307	5.85679	3.42091
9.41481	5.86638	3.43161
9.30334	5.73526	3.48161
9.0623	5.70608	3.42112
8.75789	5.89698	3.49122
8.66657	5.77527	3.50072
8.60691	5.99769	3.51232
8.41468	5.77594	3.38058
8.48429	5.83574	3.38206
8.72548	5.78496	3.48202
8.68519	5.91614	3.45153
8.60493	5.83467	3.54285
8.55506	5.80512	3.4107
8.32333	5.88476	3.39051
8.24224	5.82538	3.49204
8.31297	5.8548	3.3311
8.28325	5.85515	3.35125
8.63567	5.80536	3.32132
8.91875	5.784	3.46089
9.26224	5.87568	3.49175
9.64554	5.79432	3.40209
9.89763	5.89429	3.31105
9.94871	5.78521	3.39142
9.98873	5.79409	3.35168
9.85747	5.81355	3.27049
9.75709	5.85309	3.38305
9.25005	5.88468	3.2503
9.55484	5.82354	3.3713
9.59538	5.82299	3.37042
9.48325	5.935	3.40179
9.37125	5.84444	3.34072
9.15997	5.92526	3.38108
8.93887	5.90463	3.42091
8.86607	5.88495	3.37043
8.62478	5.82477	3.43087
8.40264	5.8447	3.51068
8.32265	5.83535	3.34947
8.17137	5.79488	3.34073
8.21269	5.82426	3.40103
8.15187	5.86471	3.35039
8.37468	5.88415	3.50169
8.57665	5.92404	3.36058
8.62739	5.91601	3.46048
8.92012	5.90541	3.46014
9.13197	5.92443	3.51143
9.2327	5.83543	3.44083
9.27339	5.82589	3.36127
9.21235	5.89561	3.33882
9.05139	5.8866	3.42023
8.88906	5.88626	3.3811
8.77823	5.85538	3.49104
8.72693	5.89439	3.45104
8.52421	5.92504	3.51346
8.45435	5.86673	3.39194
8.39322	5.79539	3.38097
8.21142	5.98612	3.44292
8.2621	5.81449	3.35207
8.40393	5.9058	3.42145
8.57537	5.82536	3.4015
8.70811	5.85582	3.34138
8.8687	5.91644	3.44113
8.9797	5.87598	3.41083
9.09285	5.71591	3.3917
9.26315	5.82655	3.38221
9.30472	5.79764	3.45083
9.33442	5.85692	3.37143
9.47514	5.82659	3.39202
9.49496	5.83768	3.47147
9.53584	5.83643	3.31052
9.66692	5.82559	3.37256
9.54477	5.90725	3.38344
9.62549	5.79568	3.45247
9.63551	5.76563	3.40321
9.55452	5.81523	3.40172
9.48375	5.90673	3.4632
9.36283	5.78454	3.34102
9.18175	5.8162	3.51182
9.01991	5.92658	3.49173
8.78746	5.86531	3.45268
8.54629	5.8366	3.35078
8.31354	5.96673	3.51233
8.13336	5.88639	3.49207
8.01162	5.74631	3.51218
8.15238	5.82585	3.35095
8.40458	5.9072	3.40171
8.63679	5.78562	3.57345
9.12245	5.78556	3.49262
9.47439	5.88588	3.49217
9.83815	5.81541	3.44172
10.0397	5.90601	3.50168
10.0797	5.87526	3.4103
10.2224	5.87572	3.44171
9.88863	5.85573	3.42085
9.76765	5.88504	3.52225
9.51472	5.90597	3.42118
9.30192	5.76368	3.45208
9.20121	5.9356	3.42166
9.04945	5.92683	3.42163
9.08023	5.8949	3.46197
9.05991	5.90522	3.48217
9.13132	5.98593	3.38948
9.07988	5.75361	3.40143
8.98013	5.89373	3.42175
8.90805	5.90377	3.37053
8.58584	5.89304	3.48185
8.56675	5.79383	3.52228
8.52723	5.90461	3.54185
8.48629	5.90343	3.42098
8.90074	5.89438	3.58187
9.38607	5.88473	3.49049
9.85993	5.85477	3.56255
10.3045	5.78358	3.50145
10.6074	5.86493	3.50194
10.6775	5.85461	3.56212
10.648	5.86293	3.52233
10.587	5.96591	3.5127
10.244	5.9445	3.49237
9.94086	5.81375	3.42191
9.68721	5.91488	3.56362
9.30402	5.93523	3.49232
9.22267	5.82543	3.47173
8.87836	5.90415	3.54175
8.92879	5.89492	3.4913
8.78869	5.94573	3.46091
8.78756	5.90505	3.39081
8.66749	5.84491	3.48171
8.6581	5.83484	3.54219
8.61821	5.78489	3.55257
8.50677	5.80693	3.52351
8.6385	5.83572	3.54221
8.79969	5.87714	3.5832
9.06353	5.7966	3.4316
9.46592	5.83521	3.42256
9.57887	5.79608	3.43253
9.86114	5.74507	3.55316
9.9019	5.78565	3.57274
9.98257	6.03866	3.5526
9.89126	5.93682	3.47189
9.81919	5.81559	3.52251
9.58676	5.78563	3.47106
9.40484	5.87685	3.47161
9.17232	5.89612	3.60425
8.89949	5.87739	3.51219
8.57546	5.7966	3.46201
8.40441	5.7953	3.55371
8.1821	5.80652	3.55389
7.95141	5.89713	3.51323
7.68892	5.86629	3.69488
7.70989	5.77485	3.49274
[truncated: 5,000 more rows]
